# Supplementary material for: Stability of SnSe-Based Thermoelectric Compounds
Source: Materials (Basel). 2025 Sep 9;18(18):4228. doi: 10.3390/ma18184228 (PMC12471590; doi:10.3390/ma18184228)
Supplement: Supplementary file 1 [file materials-18-04228-s001.zip]

Archive with 1 entries (1 files):
- materials-3801060-supplementary.pdf
